# Supplementary material for: Reduced running performance and greater perceived exertion, but similar post-exercise neuromuscular fatigue in tropical natives subjected to a 10 km self-paced run in a hot compared to a temperate environment
Source: PLoS One. 2023 Aug 17;18(8):e0290081. doi: 10.1371/journal.pone.0290081 (PMC10434900; doi:10.1371/journal.pone.0290081)
Supplement: S1 Data — (XLSX) [file pone.0290081.s001.xlsx]

## Sheet: CMJ
Countermovement jump (cm)
Temperate environment (25°C)					Hot environment (35°C)					Difference between environments
Subject	Before	After	1 h after		Subject	Before	After	1 h after		Subject	Before	After	1 h after
1	31.5	30.82	31.4667		1	33	29.3667	30.1333		1	-1.5	1.4533	1.3334
2	34.3	32.78	32.6667		2	33.2333	32.4667	30.2333		2	1.0667	0.3133	2.4334
3	31.4	26.72	29.7		3	32.1333	32.1	27.6		3	-0.7333	-5.38	2.1
4	32.6333	31.82	31.7333		4	33.5667	31.9333	30.7333		4	-0.9334	-0.1133	1
5	39.3333	36.84	33.3667		5	38.4	38.8667	33.8667		5	0.9333	-2.0267	-0.5
6	35.5333	35.78	33.1667		6	36.3667	38.5667	34.5333		6	-0.8334	-2.7867	-1.3666
7	41.3667	42.16	40.8667		7	42.7333	31	31.7667		7	-1.3666	11.16	9.1
8	34.99	39.136	35.6167		8	33.9	39.6667	35.1333		8	1.09	-0.5307	0.4834
9	33	32.4	30.8667		9	33.2333	36.4	32.3		9	-0.2333	-4	-1.4333
10	35.1667	33.86	33.2333		10	35.4	33.9333	31.3667		10	-0.2333	-0.0733	1.8666
11	28.56	24.798	25.1167		11	27.5333	25.1667	26.1667		11	1.0267	-0.3687	-1.05
12	23.4067	22.9333	22.0333		12	24.67	23.19	23.2		12	-1.2633	-0.2567	-1.1667
13	34.9167	33.262	34.3633		13	33.2267	32.1567	31.2333		13	1.69	1.1053	3.13
Number	13	13	13		Number	13	13	13		Number	13	13	13
Average	33.5467	32.5623	31.8613		Average	33.6459	32.678	30.6359		Average	-0.0992231	-0.115708	1.2254
SD	4.50327	5.45397	4.61766		SD	4.44302	4.98895	3.36279		SD	1.11449	3.92771	2.8365

## Sheet: CMJ grouped
Countermovement jump (cm)
Subject	Ambient	Before	After	1 h after
1	25	31.5	30.82	31.4667
2	25	34.3	32.78	32.6667
3	25	31.4	26.72	29.7
4	25	32.6333	31.82	31.7333
5	25	39.3333	36.84	33.3667
6	25	35.5333	35.78	33.1667
7	25	41.3667	42.16	40.8667
8	25	34.99	39.136	35.6167
9	25	33	32.4	30.8667
10	25	35.1667	33.86	33.2333
11	25	28.56	24.798	25.1167
12	25	23.4067	22.9333	22.0333
13	25	34.9167	33.262	34.3633
1	35	33	29.3667	30.1333
2	35	33.2333	32.4667	30.2333
3	35	32.1333	32.1	27.6
4	35	33.5667	31.9333	30.7333
5	35	38.4	38.8667	33.8667
6	35	36.3667	38.5667	34.5333
7	35	42.7333	31	31.7667
8	35	33.9	39.6667	35.1333
9	35	33.2333	36.4	32.3
10	35	35.4	33.9333	31.3667
11	35	27.5333	25.1667	26.1667
12	35	24.67	23.19	23.2
13	35	33.2267	32.1567	31.2333
Number	-	26	26	26
Average	-	33.5963	32.6201	31.2486
SD	-	4.38316	5.12138	4.00667

## Sheet: Core temp.
Core temperature (°C)
Temperate environment (25°C)									Hot environment (35°C)
Subject	0 km	2 km	4 km	6 km	8 km	10 km	1 h after		Subject	0 km	2 km	4 km	6 km	8 km	10 km	1 h after
1	36.99	38.31	38.88	38.92	39.03	39.05	37.32		1	37.04	38.21	38.97	39.21	39.01	39.04	37.56
2	37.29	37.45	37.87	38.17	38.18	38.36	37.92		2	36.86	37.52	38.22	39.05	39.22	39.06	38.23
3	37.36	38.6	39.05	39.1	39.08	39.75	37.5		3	37.8	38.38	39.03	39.64	39.9	40.15	37.49
4	37.61	38.13	38.55	38.86	39.03	39.25	37.42		4	37.27	38.13	38.84	39.46	39.54	39.5	37.68
5	37.23	38.41	38.61	39.28	39.28	39.14	37.75		5	37.41	38.42	39.17	39.94	40.04	39.74	37.45
6	37.93	38.64	39.05	39.42	39.54	39.77	37.24		6	37.29	38.1	38.52	38.89	39.17	38.95	37.49
7	37.23	38.42	38.95	39.21	39.53	39.86	37.27		7	37.24	38.08	38.69	39.34	38.79	38.97	37.25
8	37	38.34	38.78	38.05	39.02	39.08	37.22		8	37.3	38.2	39	38.8	39.27	39.42	37.4
9	37.66	38.81	39.17	39.09	39.21	39.32	37.5		9	37.45	38.39	38.54	39.11	40.08	40.29	37.49
10	37.38	38.28	38.71	38.99	39.1	39.31	37.4		10	37.4	38.4	39.1	39.05	39.1	38.86	37.35
11	37.3	38.8	38.89	38.68	39.03	39.06	37.86		11	37.3	38.8	38.78	39.02	39	39.28	37.9
12	37.19	38.2	38.02	38.18	39.2	39.42	37.52		12	37.8	38.92	38.38	38.59	39	38.78	37.85
13	37.36	38.33	38.76	38.93	39.11	39.28	37.45		13	37.34	38.29	38.77	39.21	39.38	39.38	37.57
Number	13	13	13	13	13	13	13		Number	13	13	13	13	13	13	13
Average	37.3485	38.3631	38.7146	38.8369	39.1031	39.2808	37.49		Average	37.3462	38.2954	38.77	39.1777	39.3462	39.34	37.5931
SD	0.260411	0.348195	0.385803	0.444267	0.329251	0.390266	0.226899		SD	0.255654	0.343623	0.29023	0.357751	0.422365	0.47934	0.264808

## Sheet: Heart rate
Heart rate (bpm)
Temperate environment (25°C)								Hot environment (35°C)
Subject	0 km	2 km	4 km	6 km	8 km	10 km		Subject	0 km	2 km	4 km	6 km	8 km	10 km
1	54	152	154	157	169	172		1	76	163	164	174	163	170
2	66	155	166	173	180	183		2	66	169	182	189	185	182
3	68	190	191	193	195	198		3	69	186	191	192	190	192
4	56	174	178	183	185	187		4	54	154	170	178	173	189
5	68	177	177	176	180	183		5	69	187	169	167	172	178
6	79	172	169	172	176	181		6	77	175	167	168	170	173
7	75	167	174	175	184	186		7	74	175	171	169	169	178
8	71	158	163	178	184	183		8	76	157	163	168	186	189
9	63	164	153	160	155	159		9	71	164	172	174	173	181
10	68	170	175	176	180	185		10	69	168	175	173	180	180
11	72	168	172	177	175	177		11	69	175	180	182	181	187
12	70	169	173	171	176	174		12	65	186	185	170	176	179
13	66	168	177	175	179	180		13	70	172	174	175	177	182
Number	13	13	13	13	13	13		Number	13	13	13	13	13	13
Average	67.3846	168	170.923	174.308	178.308	180.615		Average	69.6154	171.615	174.077	175.308	176.538	181.538
SD	6.87433	9.84886	10.2344	9.01281	9.34866	9.16095		SD	6.03515	10.65	8.34128	8.01441	7.65523	6.39812

## Sheet: Heat storage
Heat storage rate (W/m2)
Temperate environment (25°C)							Hot environment (35°C)
Subject	2 km	4 km	6 km	8 km	10 km		Subject	2 km	4 km	6 km	8 km	10 km
1	236.857	103.132	7.2373	21.2294	4.3496		1	204.406	136.365	40.8543	-32.7843	4.9176
2	32.4418	90.0984	66.0114	2.2548	41.0591		2	126.989	148.625	140.511	25.2279	-21.1758
3	224.256	90.7267	10.1653	-3.9728	130.731		3	99.124	113.325	102.232	35.5178	39.0369
4	107.481	81.1439	62.375	32.9489	42.5039		4	163.134	124.821	94.5947	9.5203	-6.0415
5	230.844	35.2933	107.021	0	-21.4385		5	183.988	129.015	87.4529	11.0668	-32.9753
6	133.473	81.441	67.4631	22.0915	42.6958		6	154.031	74.0343	57.8459	33.2129	-31.9838
7	241.164	112.329	53.7106	64.3808	66.9751		7	171.274	110.869	67.4698	-56.7892	33.7896
8	289.671	88.3766	-149.76	188.164	12.2888		8	141.494	129.06	-33.9049	81.9273	28.6565
9	236.464	68.5715	-15.3468	22.6645	23.222		9	168.043	28.9374	96.7389	155.196	37.3423
10	200.744	92.3586	45.2058	23.8385	46.8402		10	202.206	141.347	-8.5788	8.3901	-32.9192
11	261.385	11.4059	-35.7769	60.481	4.9879		11	197.882	-2.2707	30.4957	-2.6384	39.721
12	156.11	-28.5834	28.6383	188.384	39.0882		12	160.772	-72.3568	28.4012	54.4345	-32.5137
13	213.079	93.7475	35.4122	38.4907	37.4004		13	179.573	83.243	69.1676	27.2364	0
Number	13	13	13	13	13		Number	13	13	13	13	13
Average	197.228	70.7723	21.7197	50.8427	36.208		Average	165.609	88.0781	59.4832	26.886	1.98882
SD	71.1751	40.5487	64.0456	64.3564	36.7002		SD	30.4327	66.029	47.8397	52.1992	30.5066

## Sheet: RPE
Rating of perceived exertion
Temperate environment (25°C)							Hot environment (35°C)
Subject	0 km	2 km	4 km	6 km	8 km		Subject	0 km	2 km	4 km	6 km	8 km
1	3	3	3	5	7		1	5	7	8	9	9
2	2	3	3	4	6		2	2	4	7	7	9
3	3	4	5	6	8		3	2	3	5	6	8
4	5	5	6	6	8		4	7	7	7	7	7
5	3	4	5	7	8		5	3	5	5	10	10
6	2	3	4	5	6		6	3	4	7	9	10
7	3	4	5	6	6		7	4	4	5	6	8
8	3	3	4	5	7		8	3	4	4	6	8
9	3	3	4	5	6		9	3	5	6	7	9
10	3	5	5	6	7		10	4	5	8	9	10
11	4	5	7	8	8		11	7	8	8	8	9
12	3	6	7	8	9		12	5	6	7	7	10
13	3	6	8	8	9		13	4	5	6	8	10
Number	13	13	13	13	13		Number	13	13	13	13	13
Average	3.07692	4.15385	5.07692	6.07692	7.30769		Average	4	5.15385	6.38462	7.61538	9
SD	0.759555	1.14354	1.5525	1.32045	1.1094		SD	1.63299	1.46322	1.3253	1.3253	1

## Sheet: Sensation
Thermal sensation
Temperate environment (25°C)							Hot environment (35°C)
Subject	2 km	4 km	6 km	8 km	10 km		Subject	2 km	4 km	6 km	8 km	10 km
1	3	3	3	3	3		1	4	4	5	6	6
2	4	5	5	5	4		2	5	6	7	6	7
3	3	4	5	5	6		3	5	6	7	7	7
4	5	5	5	6	6		4	6	7	7	7	7
5	4	5	5	6	6		5	5	6	6	7	7
6	4	4	4	4	5		6	6	6	7	7	7
7	3	4	5	5	4		7	5	6	5	5	7
8	2	2	3	4	5		8	5	6	6	6	7
9	4	5	4	5	5		9	7	7	7	7	7
10	3	4	4	5	5		10	6	7	7	7	7
11	3	3	4	4	4		11	5	5	6	7	7
12	3	3	4	4	5		12	6	7	7	7	7
13	3	4	4	5	5		13	5	6	6	6	7
Number	13	13	13	13	13		Number	13	13	13	13	13
Average	3.38462	3.92308	4.23077	4.69231	4.84615		Average	5.38462	6.07692	6.38462	6.53846	6.92308
SD	0.767948	0.954074	0.725011	0.85485	0.898717		SD	0.767948	0.862316	0.767948	0.660225	0.27735

## Sheet: Speed
Speed (km/h)
Temperate environment (25°C)							Hot environment (35°C)
Subject	2 km	4 km	6 km	8 km	10 km		Subject	2 km	4 km	6 km	8 km	10 km
1	9.92	10	10	10.67	12.02		1	9.47	9.23	9.23	8.89	8.47
2	10.67	11.29	11.58	11.86	12		2	10.51	10.96	8.74	7.66	6.83
3	10.75	11.98	12.08	11.8	11.59		3	10.16	9.93	9.82	7.77	8.82
4	12.27	11.46	11.94	11.5	12.7		4	11.37	10.54	9.15	7.14	9.07
5	10.86	9.8	8.87	8.7	8.5		5	10.11	9.55	6.21	6.14	6.1
6	10.16	10.73	9.85	9.94	10.03		6	10.32	9.56	8.48	6.43	7.9
7	10.51	10.99	10.71	10.45	10.53		7	10.7	9.54	5.45	5.42	9.58
8	12.48	11.59	11.84	11.2	11.82		8	9.17	9.41	9.89	10.17	11.15
9	11.01	10.2	10.27	10.11	11.3		9	9.6	10.36	9.11	8.59	9.55
10	11.08	10.67	8.02	10.76	11.08		10	10.04	10.03	8.52	8.33	6.81
11	8.65	6.29	8.46	8.58	8.26		11	6.55	5.64	6.26	6.55	6.92
12	7.68	7.89	8.89	9.17	8.82		12	7.13	6.65	6.72	6.59	7.34
13	10.91	10.83	10.34	10.62	10.93		13	9.39	8.61	7.68	8.32	8.04
Number	13	13	13	13	13		Number	13	13	13	13	13
Average	10.5346	10.2862	10.2192	10.4123	10.7369		Average	9.57846	9.23154	8.09692	7.53846	8.19846
SD	1.28615	1.58447	1.38032	1.08797	1.43829		SD	1.35708	1.51064	1.48193	1.3188	1.42467

## Sheet: Time
Time to complete the 10 km (min)
Temperate environment			Hot environment			Difference between environments
Subject	Time		Subject	Time		Subject	Absolute	%
1	57.3333		1	65		1	7.6667	13.3722
2	52.3667		2	70		2	17.6333	33.6727
3	51.6333		3	63.1667		3	11.5334	22.3371
4	51.2		4	65.1167		4	13.9167	27.1811
5	64.75		5	82.6667		5	17.9167	27.6706
6	59.2167		6	72.2		6	12.9833	21.9251
7	56.4333		7	80.1667		7	23.7334	42.0557
8	50.9667		8	60.5333		8	9.5666	18.7703
9	56.8333		9	63.7833		9	6.95	12.2287
10	59.0333		10	70.0167		10	10.9834	18.6054
11	75.6333		11	93.9667		11	18.3334	24.2399
12	71.0333		12	87.2833		12	16.25	22.8766
13	55.9833		13	71.7		13	15.7167	28.0739
Number	13		Number	13		Number	13	13
Average	58.6474		Average	72.7385		Average	14.091	24.0776
SD	7.63635		SD	10.2915		SD	4.79282	8.04174
